# Supplementary material for: Activities and Perceived Risk of Transmission and Spread of SARS-CoV-2 among Specialists and Residents in a Third Level University Hospital in Spain
Source: Int J Environ Res Public Health. 2021 Mar 10;18(6):2838. doi: 10.3390/ijerph18062838 (PMC7998370; doi:10.3390/ijerph18062838)
Supplement: Supplementary file 1 [file ijerph-18-02838-s001.zip]

Archive with 2 entries (2 files):
- Questionnaire A.pdf
- Questionnaire B.pdf
